# Supplementary material for: A Comprehensive Genomic Analysis Reveals the Genetic Landscape of Mitochondrial Respiratory Chain Complex Deficiencies
Source: PLoS Genet. 2016 Jan 7;12(1):e1005679. doi: 10.1371/journal.pgen.1005679 (PMC4704781; doi:10.1371/journal.pgen.1005679)
Supplement: S1 Table — CI, complex I deficiency; CIII, Complex III deficiency; CIV, complex IV deficiency; CC, combined complex deficiencies; CM, cardiomyopathy; EP, enteropathy; HD, hepatic disease; LD, Leigh's disease; LIMD, lethal infantile mitochondrial disorder; MC, mitochondrial cytopathy; ND, neurodegenerative disorder; NLIMD, non-lethal infantile mitochondrial disorder; SS, short stature; SUD, sudden unexpected death; CHD, congenital heart defect(s); COX, cytochrome c oxidase; CPA, cardiopulmonary arrest; DD, developmental delay; FTT, failure to thrive; HCM, hypertrophic cardiomyopathy; IUGR, intrauterine growth restriction; MOF, multiple organ failure; MRI: magnetic resonance imaging; RRF, ragged red fiber; SSV, strongly SDH-reactive blood vessel. (XLSX) [file pgen.1005679.s019.xlsx]

## Sheet: Clinical_characteristics
ID	Sex	Age of onset	Age of onset (Categorized)	Clinical diagnosis	Complex type	Complex activity	Histological findings	MTDPS (qPCR <35%)	Clinical presentaion
Pt001	F	0 day	<1 month	LIMD	CC	MAJOR	no data		Congenital hydrocephalus, lactic acidosis
Pt007	M	1 day	<1 month	LIMD	CI	MAJOR	no data		Liver failure, renal failure, lactic acidosis
Pt008	F	1 day	<1 month	LIMD	CI	MAJOR	no data		Congenital hydrocephalus, IUGR, multiple anomalies, lactic acidosis, hypotonia, HCM
Pt019	F	0 day	<1 month	NLIMD	CIII	MAJOR	no data		Premature birth
Pt024	F	5 days	<1 month	LIMD	CC	MAJOR	muscle: non-specific change	MTDPS	CHD, heart failure, hypotonia, hearing loss, DD, FTT, metabolic acidosis
Pt025	F	14 years	10-15 years	NLIMD	CI	minor	no data		HCM, myotonia
Pt039	M	0 day	<1 month	EP	CC	MAJOR	no data		IUGR, respiratory failure, interstitial pneumonia, immune deficiency, eosinophilic enteritis, rash, DD
Pt041	M	0 day	<1 month	LD	CI	minor	no data		Neonatal asphyxia, seizures, respiratory failure, hearing loss, cerebral atrophy
Pt045	F	23 days	<1 month	LIMD	CC	MAJOR	no data		Renal failure, respiratory failure, seizures, metabolic acidosis
Pt053	M	11 years	10-15 years	MC	CC	MAJOR	no data		Regression, respiratory failure, liver dysfunction, metabolic acidosis, hearing loss, diarrhea, seizures, arrhythmia, cerebral atrophy
Pt057	M	0 day	<1 month	NLIMD	CI	MAJOR	no data		IUGR, pulmonary hypertension, lactic acidosis
Pt062	M	4 days	<1 month	EP	CI	MAJOR	no data		Diarrhea, bone fracture, opsoclonus, DD
Pt067	M	0 day	<1 month	LIMD	CI	MAJOR	muscle: RRF (+), mitchondrial malformation		IUGR, premature birth, heart failure, respiratory failure, metabolic acidosis
Pt069	F	0 day	<1 month	CM	CC	MAJOR	liver and muscle: no specific change		Neonatal asphyxia, IUGR, respiratory failure, heart failure, renal failure, lactic acidosis
Pt072	F	0 day	<1 month	CM	CI	MAJOR	myocardium: myocardial disarray		HCM
Pt073	M	9 years	2-10 years	HD	CC	MAJOR	liver: fatty degeneration (-)		Regression, liver dysfunction, DD
Pt089	M	9 years	2-10 years	MC	CI	MAJOR	no data		Seizures, MOF, reye syndrome
Pt090	F	14 days	<1 month	NLIMD	CI	MAJOR	no data		IUGR, tachypnea, HCM, FTT, lactic acidosis
Pt100	M	8 years	2-10 years	ND	CI	minor	no data		Regression, quadriplegia, lactic acidosis, abnormalities of white matter on brain MRI
Pt101	M	6 years	2-10 years	LD	CI	minor	no data		Regression
Pt105	M	6 years	2-10 years	MC	CIV	MAJOR	muscle: RRF (+)		DD, myopathy, ptosis
Pt108	M	5 years	2-10 years	LD	CI	MAJOR	no data		DD, seizures, regression, ptosis, ocular motility disorder
Pt112	M	0 day	<1 month	HD	CC	MAJOR	no data		Microcephalus, seizures, liver failure, DD
Pt113	F	0 day	<1 month	LIMD	CC	MAJOR	no data		IUGR, premature birth, HCM, respiratory failure, lactic acidosis
Pt125	M	<1 month	<1 month	MC	CC	MAJOR	muscle: muscular cell:inequality, nemaline body (+)	MTDPS	Myopathy, asphyxia
Pt133	M	0 day	<1 month	LIMD	CI	MAJOR	no data		IUGR, premature birth, ichthyosis, seizures, sepsis
Pt137	F	5 years	2-10 years	MC	CC	minor	no data		Reye-like syndrome, pancreatitis, DD
Pt148	F	15 days	<1 month	HD	CC	MAJOR	no data	MTDPS	Hyperammonemia, Hyperbilirubinemia, Hypoglycemia, abnormalities of the basal ganglia on brain MRI
Pt149	F	4 years	2-10 years	MC	CIV	MAJOR	no data		Cataract, hearing loss, ataxia
Pt167	F	4 years	2-10 years	SS	CC	MAJOR	no data		IUGR, short stature, FTT
Pt183	M	4 years	2-10 years	EP	CC	MAJOR	no data		Premature birth, necrotizing enterocolitis, renal failure
Pt185	F	0 day	<1 month	MC	CC	MAJOR	no data		CPA, anoxic encephalopathy, periodic lactic acidosis
Pt190	M	3 years	2-10 years	LD	CC	MAJOR	no data		Regression, involuntary movement, DD
Pt192	F	0 day	<1 month	LIMD	CIII	minor	no data		Neonatal asphyxia, premature birth, heterotaxy syndrome, lactic acidosis
Pt200	F	3 years	2-10 years	LD	CIV	minor	no data		CPA, anoxic encephalopathy, DD
Pt222	M	0 day	<1 month	NLIMD	CIV	MAJOR	no data		Seizures, DD, lactic acidosis, cerebral atrophy
Pt223	F	3 days	<1 month	CM	CC	MAJOR	no data		HCM, renal failure, pulmonary valve stenosis, lactic acidosis
Pt224	F	2 years	2-10 years	LD	CI	minor	no data		Seizures, hypotonia, regression
Pt233	F	0 day	<1 month	MC	CI	MAJOR	liver: fatty liver, mitchondrial malformation		Reye syndrome, respiratory distress, HCM, galactosemia, DD, FTT
Pt235	M	<1 month	<1 month	SS	CC	MAJOR	no data		Short stature, FTT
Pt248	M	2 years	2-10 years	MC	CI	minor	no data		HCM, seizures, hypotonia, short stature, lactic acidosis
Pt250	F	<1 month	<1 month	LIMD	CC	MAJOR	myocardium: inequality fiver, vacuolation		Tachypnea, HCM, adrenal insufficiency, hearing loss, lactic acidosis, hypoglycemia
Pt262	M	0 day	<1 month	CM	CC	MAJOR	no data	MTDPS	Hypotonia, hearing loss, respiratory failure, HCM
Pt268	F	24 days	<1 month	LIMD	CC	MAJOR	no data		HCM, respiratory failure, lactic acidosis
Pt271	M	1 year 7 months	6-24 months	EP	CI	MAJOR	liver: ballooning, bile duct proliferation, mitchondrial atrophy		Premature birth, chronic lung disease, necrotizing enterocolitis, liver dysfunction
Pt273	F	0 day	<1 month	LIMD	CC	MAJOR	no data		IUGR, premature birth, heart failure, respiratory failure, lactic acidosis
Pt276	M	1 year 6 months	6-24 months	HD	CC	MAJOR	no data		Liver dysfunction, hypoglycemia
Pt284	M	1 year 6 months	6-24 months	HD	CI	minor	no data		Hydrocephalus, seizures, liver failure, DD
Pt286	M	16 days	<1 month	LD	CC	MAJOR	no data		Liver dysfunction, acidosis, Fukuyama congenital muscular dystrophy
Pt298	M	0 day	<1 month	MC	CC	MAJOR	muscle: COX staining lowereing		HCM, respiratory failure, hypotonia, myoclonus
Pt311	F	1 year 5 months	6-24 months	CM	CI	MAJOR	no data		HCM, hypotonia, lactic acidosis
Pt314	F	2 days	<1 month	CM	CC	MAJOR	no data		HCM, liver failure, lactic acidosis
Pt330	M	1 year 5 months	6-24 months	MC	CI	MAJOR	no data		Muscle atrophy, abnormalities of the basal ganglia on brain MRI
Pt332	F	1 year 5 months	6-24 months	LIMD	CC	MAJOR	no data		Hydrocephalus, hypotonia, respiratory failure, anemia, thrombocytopenia
Pt334	M	18 days	<1 month	MC	CI	minor	no data		Short stature, involuntary movement, abnormalities of white matter on brain MRI
Pt339	F	1 year 5 months	6-24 months	HD	CC	MAJOR	liver: cholestasis, fibrosis	MTDPS	Acute encephalopathy, liver dysfunction, FTT, hypoglycemia
Pt346	F	1 year 4 months	6-24 months	LIMD	CI	minor	no data		HCM, MOF, hearing loss, lactic acidosis, cerebral atrophy
Pt363	F	0 day	<1 month	LIMD	CI	MAJOR	no data		Vomiting, tachypnea, hyperammonemia, lactic acidosis
Pt364	F	0 day	<1 month	SUD	CI	MAJOR	no data		CPA
Pt369	M	1 year 4 months	6-24 months	ND	CIV	MAJOR	no data		Seizures, CPA, DD
Pt376	F	1 year 0 month	6-24 months	LD	CIV	minor	no data		Hypotonia, hearing loss, DD, lactic acidosis
Pt378	M	2 days	<1 month	CM	CC	MAJOR	no data		HCM, hearing loss, DD, FTT, hypoaldosteronism
Pt379	M	0 day	<1 month	LD	CI	MAJOR	no data		CPA
Pt389	M	1 years	6-24 months	NLIMD	CIV	MAJOR	no data		Hydrops fetalis, premature birth, CHD, HCM, cholestasis
Pt391	M	0 day	<1 month	ND	CIV	minor	muscle: non-specific change		Hypotonia, seizures, DD
Pt415	F	12 months	6-24 months	HD	CI	MAJOR	liver: bile duct proliferation, mitchondrial atrophy		Premature birth, necrotizing enterocolitis, cholestasis
Pt416	M	4 days	<1 month	LD	CI	MAJOR	no data		Regression, abnormalities of the basal ganglia on brain MRI
Pt433	F	11 months	6-24 months	LD	CI	MAJOR	muscle: RRF (-)		West syndrome, FTT, DD, cerebral atrophy, abnormalities of the basal ganglia on brain MRI
Pt435	F	11 months	6-24 months	LIMD	CIV	minor	no data		Premature birth, cerebral anomaly, hydronephrosis, hepatosplenomegaly, thrombocytopenia, cholestasis
Pt438	M	0 day	<1 month	LIMD	CI	MAJOR	no data		Asphyxia, neonatal encephalopathy
Pt450	M	0 day	<1 month	NLIMD	CC	MAJOR	no data		Hypotonia, FTT, lactic acidosis, cerebral atrophy
Pt452	F	10 months	6-24 months	CM	CIV	minor	no data		Dilated cardiomyopathy, CHD, cataract, anemia, DD
Pt459	M	9 months	6-24 months	MC	CC	MAJOR	no data		HCM, seizures, nystagmus, DD, lactic acidosis
Pt472	F	8 months	6-24 months	LD	CC	MAJOR	no data		IUGR, apnea, hyponatremia, abnormalities of the basal ganglia on brain MRI
Pt477	M	8 months	6-24 months	NLIMD	CIII	minor	no data		Premature birth, lactic acidosis
Pt485	F	0 day	<1 month	MC	CC	MAJOR	no data		Respiratory failure, hypotonia, DD
Pt487	F	0 day	<1 month	LD	CI	minor	no data		Hypotonia, nystagmus, seizures, FTT, DD, abnormalities of the basal ganglia on brain MRI
Pt491	F	8 months	6-24 months	NLIMD	CIV	minor	no data		Asphyxia, IUGR, premature birth, hydrocephalus, hearing loss, optic atrophy, lactic acidosis
Pt497	M	0 day	<1 month	SUD	CC	minor	no data		CPA
Pt498	M	8 months	6-24 months	SUD	CI	minor	no data		CPA
Pt500	F	7 months	6-24 months	SUD	CI	minor	no data		CPA
Pt501	M	7 months	6-24 months	SUD	CI	MAJOR	no data		CPA, cleft hand
Pt502	M	7 months	6-24 months	SUD	CI	MAJOR	no data		CPA, hydrocephalus
Pt503	M	6 months	6-24 months	SUD	CI	MAJOR	no data		CPA
Pt504	F	5 months	1-6 months	SUD	CI	MAJOR	no data		CPA
Pt505	M	<1 month	<1 month	SUD	CI	MAJOR	no data		CPA
Pt506	F	2-10 years	2-10 years	SUD	CI	MAJOR	no data		CPA
Pt507	M	2-10 years	2-10 years	SUD	CI	MAJOR	no data		CPA
Pt508	M	4 years	2-10 years	SUD	CI	MAJOR	no data		CPA
Pt511	F	5 months	1-6 months	NLIMD	CIV	minor	no data		IUGR, MOF, hypoglycemia, lactic acidosis
Pt512	F	0 day	<1 month	LD	CI	MAJOR	no data		Regression, lactic acidosis
Pt524	F	4 months	1-6 months	NLIMD	CC	MAJOR	no data		Apnea, seizures, renal failure, heart failure, lactic acidosis, hypoglycemia
Pt525	F	0 day	<1 month	EP	CC	MAJOR	no data		Asphyxia, premature birth, seizures, diarrhea, retinitis pigmentosa, lactic acidosis
Pt529	M	4 months	1-6 months	EP	CI	MAJOR	liver: fatty liver		IUGR, CHD, diarrhea, kinky hair, FTT
Pt538	M	4 months	1-6 months	MC	CC	MAJOR	no data		Premature birth, renal dysfunction, hypotonia, DD
Pt540	M	4 months	1-6 months	MC	CIV	MAJOR	muscle: RRF (-), muscular cell:inequality		Premature birth, hypotonia, involuntary movement, DD
Pt546	M	4 months	1-6 months	MC	CI	MAJOR	no data		Headache, vomit, hearing loss, nystagmus, brain MRI abnormalities
Pt547	F	3 months	1-6 months	MC	CIV	minor	no data		Hearing loss, precocius puberty, diabetes mellitus, short stature, DD, cerebral atrophy
Pt550	F	3 months	1-6 months	LIMD	CC	MAJOR	liver: submassive necrosis, etiology undetermined: fluminant hepatitis		MOF, lactic acidosis
Pt557	M	1 day	<1 month	NLIMD	CI	MAJOR	no data		Respiratory failure, hypotonia, lactic acidosis
Pt559	F	12 days	<1 month	NLIMD	CIV	MAJOR	no data		Lactic acidosis, hyperammonemia, abnormalities of the basal ganglia on brain MRI
Pt562	M	4 days	<1 month	LIMD	CI	MAJOR	no data		Respiratory failure, seizures, lactic acidosis
Pt569	M	1 day	<1 month	MC	CC	MAJOR	muscule: RRF (+), COX staining: lowering		Hypothermia, short stature, hearing loss, arrhythmia, retinitis pigmentosa, lactic acidosis, cerebral atrophy, RRF+, COX-
Pt574	F	3 months	1-6 months	SUD	CI	MAJOR	no data		CPA
Pt575	M	3 months	1-6 months	SUD	CI	MAJOR	no data		CPA
Pt576	M	3 months	1-6 months	SUD	CI	MAJOR	no data		CPA
Pt578	F	<1 month	<1 month	SUD	CI	MAJOR	no data		CPA
Pt587	M	3 months	1-6 months	LIMD	CIV	minor	no data		IUGR, premature birth, CHD, liver dysfunction, cholestasis, hypoglycemia
Pt589	F	0 day	<1 month	MC	CI	MAJOR	liver: fatty liver		Seizures, vomit, headache
Pt592	M	2 months 20 days	1-6 months	NLIMD	CIV	MAJOR	muscle: unavailable		Hypotonia, respiratory failure, dysphagia, DD
Pt593	F	0 day	<1 month	LD	CI	MAJOR	no data		Liver dysfunction, involuntary movement, DD, abnormalities of the basal ganglia on brain MRI
Pt598	M	2 months	1-6 months	LD	CI	MAJOR	no data		Regression, abnormalities of the basal ganglia on brain MRI
Pt601	M	2 months	1-6 months	HD	CIV	MAJOR	no data		IUGR, premature birth, CHD, necrotizing enterocolitis, cholestasis, hypothyroidism
Pt619	M	19 days	<1 month	LD	CC	MAJOR	muscle: mild inequality, ragged red fibers (-), COX+SSV, Type2 fiver atrophy		DD, FTT, lactic acidosis, abnormalities of the basal ganglia on brain MRI, SSV+, RRF-
Pt621	F	2 months	1-6 months	LD	CC	MAJOR	no data		IUGR, hypoparathyroidism, cataract, chronic nephritis, involutary movement, DD, cerebral atrophy, abnormalities of the basal ganglia on brain MRI
Pt622	M	1 month 11 days	1-6 months	LIMD	CC	MAJOR	no data		IUGR, premature birth, respiratory failure, hypotonia, lactic acidosis
Pt628	M	0 day	<1 month	LD	CC	MAJOR	no data		Premature birth, HCM, CPA, lactic acidosis, abnormalities of the basal ganglia on brain MRI
Pt631	M	1 month	1-6 months	HD	CIV	MAJOR	liver: sever fatty liver, lymphocytic infiltration (+)		Liver dysfunction, seizures, abnormalities of the basal ganglia on brain MRI
Pt634	M	1 month	1-6 months	NLIMD	CC	MAJOR	no data		Asphyxia, hypotonia, DD, FTT
Pt639	F	0 day	<1 month	LD	CIV	MAJOR	no data		Seizures, abnormalities of the basal ganglia and white matter on brain MRI
Pt640	F	1 month	1-6 months	MC	CC	MAJOR	no data		HCM, cerebral infarction, seizures, low vision, exercise intolerance, DD, lactic acidosis
Pt644	M	0 month	<1 month	CM	CIV	MAJOR	muscle: RRF(+), COX lowering, NADH-TR:multicore/moss eaton appearance		Exercise intolerance, HCM, RRF+, COX-
Pt652	F	0 month	<1 month	MC	CC	MAJOR	kidney: FGS		Hearing loss, short stature, muscle weakness, proteinuria
Pt657	M	5 years	2-10 years	MC	CIV	MAJOR	no data		Short stature, vomit, DD
Pt660	M	6-24 months	6-24 months	MC	CC	minor	muscle: non-specific change		Stroke-like episodes, hypotonia, nystagmus, DD, brain MRI abnormalities
Pt677	M	6-24 months	6-24 months	LD	CC	MAJOR	no data		Respiratory failure, seizures, FTT, abnormalities of the basal ganglia
Pt687	F	6-24 months	6-24 months	MC	CI	minor	no data		Diabetes mellitus, hearing loss, DD
Pt688	F	6-24 months	6-24 months	LIMD	CI	MAJOR	no data		Premature birth, CHD, CPA
Pt691	M	1 day	<1 month	ND	CIV	minor	no data		Seizures, myopathy, DD, abnormalities of the basal ganglia and white matter on brain MRI
Pt692	F	<1 month	<1 month	NLIMD	CIV	minor	muscle: RRF (-)		DD, lactic acidosis, abnormalities of the basal ganglia on brain MRI, RRF-
Pt695	F	0 month	<1 month	HD	CI	minor	liver: focal liver fibrosis with bile stasis		CHD, MOF, lactic acidosis
Pt711	F	1 day	<1 month	LD	CI	MAJOR	no data		Myocarditis, respiratory failure, delirium, abnormalities of the basal ganglia on brain MRI
Pt712	M	10-15 years	10-15 years	MC	CIV	minor	no data		CPA, MOF, anoxic encephalopathy
Pt713	M	1-6 months	1-6 months	CM	CI	MAJOR	no data		Asphyxia, HCM, respiratory failure
Pt722	M	0 day	<1 month	LD	CIV	minor	muscle: non-specific change		Short stature, DD, abnormalities of the basal ganglia on brain MRI
Pt725	F	1-6 months	1-6 months	HD	CC	MAJOR	no data		Seizures, regression, liver dysfunction, nystagmus, diarrhea, alopecia, cerebral and cerebellar atrophy
Pt733	F	1-6 months	1-6 months	MC	CIV	minor	no data		Seizures, cerebral infarction, vomiting, DD
Pt751	F	1-6 months	1-6 months	LD	CC	MAJOR	no data		Seizures, DD, abnormalities of the basal ganglia on brain MRI
Pt756	F	1-6 months	1-6 months	LD	CI	MAJOR	muscle: RRF (-), COX negative in all fibers		Muscle weakness, low vision, DD, abnormalities of the brainstem on MRI
Pt769	M	1-6 months	1-6 months	LIMD	CI	MAJOR	myocardium and liver: no specific change		Asphyxia, premature birth, respiratory failure, lactic acidosis
Pt827	M	0 day	<1 month	CM	CI	MAJOR	myocardium: Myocardial disarray, enlarged mitochondria		Restrictive cardiomyopathy, renal dysfunction
Pt839	M	1-6 months	1-6 months	SUD	CC	MAJOR	no data		CPA
