# Supplementary material for: A Comprehensive Genomic Analysis Reveals the Genetic Landscape of Mitochondrial Respiratory Chain Complex Deficiencies
Source: PLoS Genet. 2016 Jan 7;12(1):e1005679. doi: 10.1371/journal.pgen.1005679 (PMC4704781; doi:10.1371/journal.pgen.1005679)
Supplement: S2 Table — CCDS, consensus cDNA (downloaded on 2012.11.14). (XLSX) [file pgen.1005679.s020.xlsx]

## Sheet: Sequencing_statitstics
ID	total_reads	mapped_reads	duplicate_reads	dup_rate (dup/total)	highquality_reads (MAPQ>=20)	Target bp covered ≥1× (bp)	Target bp covered ≥1× (%)	Target bp covered ≥10× (bp)	Target bp covered ≥10× (%)	Target bp covered ≥20× (bp)	Target bp covered ≥20× (%)	Target bp covered ≥30× (bp)	Target bp covered ≥30× (%)	Target bp covered ≥40× (bp)	Target bp covered ≥40× (%)	Target bp covered ≥50× (bp)	Target bp covered ≥50× (%)	mean_depth	WES platform	Target bp (CCDS + 3 bp padding)
Pt001	100497318	100398090	28543861	0.284026	63644832	44862732	0.965204	43538462	0.936713	41886388	0.901169	39451293	0.848779	36033024	0.775236	31555552	0.678905	66.2756	TruSeq Exome	46480042
Pt007	283381000	282796006	86780787	0.306234	186947173	45921169	0.987976	45705510	0.983336	45481560	0.978518	45202623	0.972517	44843829	0.964798	44383991	0.954904	229.324	TruSeq Exome, SureSelectXT_Human_All_Exon_V4	46480042
Pt008	76036188	75853822	12847139	0.168961	56530260	44033705	0.947368	39463505	0.849042	35219642	0.757737	31301500	0.67344	27474805	0.59111	23759889	0.511185	57.5222	TruSeq Exome	46480042
Pt019	57736044	57680764	8389499	0.145308	43911761	43957322	0.945725	38149010	0.820761	32358517	0.696181	26681049	0.574032	21259678	0.457394	16218501	0.348935	40.0337	TruSeq Exome	46480042
Pt024	419927950	417706547	71895424	0.171209	337469389	45899705	0.987514	45747583	0.984241	45632027	0.981755	45506529	0.979055	45372221	0.976166	45218999	0.972869	436.66	SeqCapEZ V1, SureSelectXT_Human_All_Exon_V4, SureSelectXT_Human_All_Exon_V5_mitochondria	46480042
Pt025	182938642	177503890	58450465	0.319509	115544834	41224121	0.886921	36287118	0.780703	35480607	0.763351	34675050	0.74602	33795196	0.72709	32851379	0.706785	154.16	SeqCapEZ V1	46480042
Pt039	94420556	94300631	30399152	0.321955	57080404	44285148	0.952778	40394812	0.869079	36586116	0.787136	32861950	0.707012	29098023	0.626033	25322819	0.544811	59.4464	TruSeq Exome	46480042
Pt041	63461416	63268354	8303379	0.130841	49366568	44079331	0.94835	39250765	0.844465	34521355	0.742714	29948432	0.644329	25499710	0.548616	21294824	0.45815	50.893	TruSeq Exome	46480042
Pt045	150399556	144824559	34761630	0.231129	106784033	41013371	0.882387	36378337	0.782666	35549089	0.764825	34640732	0.745282	33613987	0.723192	32490336	0.699017	145.912	SeqCapEZ V1	46480042
Pt053	134527548	128120712	37217831	0.276656	88335290	40901423	0.879978	36304452	0.781076	35077967	0.754689	33713897	0.725341	32222675	0.693258	30644461	0.659304	116.244	SeqCapEZ V1	46480042
Pt057	135951766	132024405	29208801	0.214847	99911299	40353933	0.868199	36418657	0.783533	35608115	0.766095	34700338	0.746564	33658513	0.72415	32516937	0.699589	140.858	SeqCapEZ V1	46480042
Pt062	114875834	114637327	34780562	0.302767	70788063	44858911	0.965122	43193668	0.929295	40989796	0.881879	37950134	0.816482	34181489	0.735401	29853666	0.64229	66.4878	TruSeq Exome	46480042
Pt067	132701446	128815259	29498352	0.222291	96400804	40947994	0.88098	36294938	0.780871	35123033	0.755658	33829501	0.727829	32414236	0.69738	30909487	0.665006	124.669	SeqCapEZ V1	46480042
Pt069	285483658	285037936	54560240	0.191115	218170286	45875369	0.986991	45723125	0.983715	45579748	0.980631	45411651	0.977014	45204134	0.972549	44949224	0.967065	260.181	TruSeq Exome, SureSelectXT_Human_All_Exon_V4	46480042
Pt072	117919326	117702953	34814930	0.295244	73780449	44866076	0.965276	43362549	0.932928	41501648	0.892892	38903362	0.836991	35509019	0.763963	31404984	0.675666	68.6355	TruSeq Exome	46480042
Pt073	247619572	246946505	205168989	0.828565	40821212	45291110	0.974421	41831384	0.899986	35508105	0.763943	28745946	0.618458	22692971	0.48823	17658831	0.379923	50.7536	SureSelectXT_Human_All_Exon_V4	46480042
Pt089	251250144	250879418	39018999	0.155299	200312577	45930322	0.988173	45746248	0.984213	45568049	0.980379	45369474	0.976107	45109680	0.970517	44778715	0.963397	239.181	TruSeq Exome	46480042
Pt090	97889430	97758552	20640030	0.21085	68957776	44981940	0.967769	43230020	0.930077	41016725	0.882459	38053940	0.818716	34405941	0.74023	30159931	0.648879	66.6235	TruSeq Exome	46480042
Pt100	94121952	94015117	15326260	0.162834	69828353	44317151	0.953466	40504574	0.87144	36656873	0.788658	32933112	0.708543	29245791	0.629212	25614328	0.551082	62.9904	TruSeq Exome	46480042
Pt101	95175382	95012159	40359068	0.424049	48868729	44306726	0.953242	40011220	0.860826	35621511	0.766383	31135913	0.669877	26565910	0.571555	22016692	0.473681	49.7635	TruSeq Exome	46480042
Pt105	125556824	125411965	37351026	0.297483	77527550	44935887	0.966778	43498676	0.935857	41941889	0.902363	39770618	0.855649	36836436	0.792522	33186583	0.713996	73.9629	TruSeq Exome	46480042
Pt108	208233656	207438254	151090687	0.725582	49954919	44752610	0.962835	42744577	0.919633	39720506	0.854571	35177550	0.756831	29400649	0.632544	22883178	0.492323	48.324	TruSeq Exome	46480042
Pt112	101362136	101272764	28001855	0.276256	64454616	44951246	0.967109	43564990	0.937284	41729452	0.897793	38977335	0.838582	35252644	0.758447	30627233	0.658933	65.2133	TruSeq Exome	46480042
Pt113	130889538	125611825	30986209	0.236736	91938494	40116557	0.863092	36278134	0.78051	35397161	0.761556	34421006	0.740555	33306739	0.716582	32041829	0.689367	127.141	SeqCapEZ V1	46480042
Pt125	121293040	121043097	36166104	0.298171	75514822	44885502	0.965694	43437368	0.934538	41543936	0.893802	38884157	0.836577	35480987	0.76336	31441166	0.676444	70.4311	TruSeq Exome	46480042
Pt133	110853054	110731367	31112317	0.280663	70041037	44949059	0.967061	43686798	0.939904	42169550	0.907261	39931346	0.859107	36833235	0.792453	32965256	0.709235	72.2717	TruSeq Exome	46480042
Pt137	108865640	108744970	29463893	0.270645	70156655	44901866	0.966046	43670605	0.939556	42174780	0.907374	40032516	0.861284	37084520	0.797859	33262516	0.71563	71.6246	TruSeq Exome	46480042
Pt148	228905424	228413776	24620804	0.107559	192460087	45878094	0.987049	45682291	0.982837	45481423	0.978515	45254716	0.973638	44979811	0.967723	44639588	0.960403	225.284	TruSeq Exome, SureSelectXT_Human_All_Exon_V5_mitochondria	46480042
Pt149	380598266	380079917	184156290	0.48386	193063527	45559971	0.980205	44928486	0.966619	44390794	0.955051	43677155	0.939697	42794502	0.920707	41787487	0.899042	245.13	SureSelectXT_Human_All_Exon_V4	46480042
Pt167	232711488	232301261	51184659	0.219949	173027051	45883407	0.987164	45630784	0.981729	45359931	0.975901	45019230	0.968571	44595361	0.959452	44036336	0.947425	203.819	TruSeq Exome, SureSelectXT_Human_All_Exon_V5_mitochondria	46480042
Pt183	103220182	103137558	25457381	0.246632	69088983	44993885	0.968026	43448083	0.934769	41453865	0.891864	38587682	0.830199	34917458	0.751236	30620285	0.658784	66.902	TruSeq Exome	46480042
Pt185	109933562	109839043	27069569	0.246236	73613693	44982008	0.96777	43567800	0.937344	41758820	0.898425	39234468	0.844114	35989901	0.774309	32084309	0.690281	70.3148	TruSeq Exome	46480042
Pt190	173034046	172705198	112271864	0.648843	59418581	45398719	0.976736	43421752	0.934202	39617169	0.852348	34911053	0.751098	30110669	0.647819	25642293	0.551684	73.3136	SureSelectXT_Human_All_Exon_V4	46480042
Pt192	391911962	391406592	248878664	0.635037	126719796	44906331	0.966142	43848236	0.943378	43009872	0.925341	42058338	0.904869	40926932	0.880527	39580797	0.851565	125.855	TruSeq Exome	46480042
Pt200	111379958	111290928	27543810	0.247296	74686026	44961994	0.96734	43523928	0.9364	41785184	0.898992	39394465	0.847557	36384851	0.782806	32789788	0.70546	73.3485	TruSeq Exome	46480042
Pt222	118526328	118287066	53361730	0.45021	58225087	44608009	0.959724	41656319	0.896219	37749299	0.812161	32963720	0.709202	27617762	0.594185	22117066	0.47584	48.8425	TruSeq Exome	46480042
Pt223	270796986	270205210	172502970	0.63702	87318652	44855033	0.965039	43538850	0.936721	42265211	0.90932	40647708	0.87452	38597545	0.830411	36116290	0.777028	85.2888	TruSeq Exome	46480042
Pt224	79118404	79019435	22232994	0.281009	50506420	44448413	0.95629	40794257	0.877673	36383351	0.782774	31465830	0.676975	26028546	0.559994	20330062	0.437393	46.2672	TruSeq Exome	46480042
Pt233	105259658	105170097	25827071	0.245365	71054348	44934470	0.966748	43356898	0.932807	41411943	0.890962	38817221	0.835137	35608815	0.76611	31828181	0.684771	70.7117	TruSeq Exome	46480042
Pt235	300586628	299825219	233957972	0.778338	64447282	45411617	0.977013	43654299	0.939205	40268794	0.866367	35998056	0.774484	31541582	0.678605	27267277	0.586645	79.1957	SureSelectXT_Human_All_Exon_V4	46480042
Pt248	87078542	86883492	40080241	0.460277	41749471	44189054	0.95071	39413984	0.847977	34400048	0.740104	29236220	0.629006	23991068	0.516158	18938782	0.407461	43.6719	TruSeq Exome	46480042
Pt250	106763206	106675049	25679637	0.240529	72162862	44926064	0.966567	43412360	0.934	41445218	0.891678	38798915	0.834744	35542278	0.764678	31754910	0.683195	71.2556	TruSeq Exome	46480042
Pt262	93369664	93230194	12372552	0.132511	72171785	44799315	0.96384	43189896	0.929214	41296872	0.888486	38848014	0.8358	35883142	0.772012	32401913	0.697115	73.6837	TruSeq Exome	46480042
Pt268	94319928	94202117	26990327	0.286157	59695362	44569407	0.958893	41637415	0.895813	38240936	0.822739	34513590	0.742546	30424179	0.654564	25993967	0.55925	56.9484	TruSeq Exome	46480042
Pt271	202357524	201592727	99577347	0.492086	100458785	45487943	0.978655	44399468	0.955237	42781411	0.920425	40677277	0.875156	38264025	0.823236	35707110	0.768225	126.808	SureSelectXT_Human_All_Exon_V4	46480042
Pt273	234561494	233798287	152165180	0.648722	72809774	44815329	0.964184	43352008	0.932702	41752552	0.89829	39555009	0.851011	36642991	0.78836	33034877	0.710733	69.0754	TruSeq Exome	46480042
Pt276	88610536	88493054	24569136	0.277271	56540436	44552170	0.958523	41158175	0.885502	37105546	0.798311	32596669	0.701305	27718992	0.596363	22720132	0.488815	51.1065	TruSeq Exome	46480042
Pt284	197156724	196737216	38390925	0.194723	154494288	45819903	0.985797	45476381	0.978407	45057278	0.96939	44454174	0.956414	43651236	0.939139	42642443	0.917436	197.496	SureSelectXT Human All Exon V5	46480042
Pt286	271047024	270631695	162942793	0.601161	96029629	44935509	0.96677	43680997	0.93978	42499779	0.914366	40994799	0.881987	39063160	0.840429	36682311	0.789206	90.4709	TruSeq Exome	46480042
Pt298	113466926	113333177	30670212	0.270301	73390590	44965524	0.967416	43546099	0.936877	41869042	0.900796	39444384	0.848631	36226202	0.779393	32331814	0.695606	70.2836	TruSeq Exome	46480042
Pt311	106514166	106346489	14851754	0.139435	81695845	44784194	0.963514	43385482	0.933422	41907469	0.901623	40062822	0.861936	37847375	0.814272	35261412	0.758636	84.571	TruSeq Exome	46480042
Pt314	519940822	518675477	228105735	0.438715	272750340	45891337	0.987334	45731097	0.983887	45595712	0.980974	45460016	0.978055	45311665	0.974863	45150792	0.971402	321.743	TruSeq Exome, SureSelectXT_Human_All_Exon_V4	46480042
Pt330	281755212	281048086	173566652	0.616019	95426833	44904379	0.9661	43636209	0.938816	42344298	0.911021	40768249	0.877113	38831103	0.835436	36630329	0.788087	98.5128	TruSeq Exome	46480042
Pt332	108486326	108351133	27857933	0.256788	70850200	44920900	0.966456	43648831	0.939088	42148790	0.906815	39879998	0.858003	36481589	0.784887	31887077	0.686038	68.9618	TruSeq Exome	46480042
Pt334	383675854	382937818	260330467	0.678517	109220147	44969884	0.96751	43844677	0.943301	42869951	0.92233	41683906	0.896813	40173849	0.864325	38273482	0.823439	101.074	TruSeq Exome	46480042
Pt339	323942194	323142001	139360880	0.430203	181160014	45548561	0.97996	44904642	0.966106	44297261	0.953038	43474318	0.935333	42476577	0.913867	41339137	0.889395	224.946	SureSelectXT_Human_All_Exon_V4	46480042
Pt346	314158134	313290784	237188591	0.754997	67927163	44818466	0.964252	43277268	0.931094	41503526	0.892932	38989293	0.838839	35628260	0.766528	31472821	0.677125	64.3492	TruSeq Exome	46480042
Pt363	207610760	207359036	48605706	0.234119	141893184	45162920	0.971663	44278865	0.952643	43528376	0.936496	42723054	0.91917	41782023	0.898924	40655046	0.874677	136.803	TruSeq Exome	46480042
Pt364	109797678	109657845	28094073	0.255871	71787488	44908069	0.96618	43591697	0.937858	42012893	0.903891	39667529	0.853431	36220530	0.779271	31596910	0.679795	68.5751	TruSeq Exome	46480042
Pt369	181487404	180714283	75553993	0.416304	103638036	45454772	0.977942	44412425	0.955516	42910348	0.923199	40969115	0.881435	38761697	0.833943	36392746	0.782976	134.715	SureSelectXT_Human_All_Exon_V4	46480042
Pt376	115609706	115458358	30360021	0.262608	75144617	44903637	0.966084	43527171	0.93647	42001564	0.903647	39922309	0.858913	37109262	0.798391	33474757	0.720196	73.9128	TruSeq Exome	46480042
Pt378	483047862	481676979	265164383	0.54894	204307342	45940654	0.988395	45729060	0.983843	45525198	0.979457	45301920	0.974653	45048522	0.969201	44737309	0.962506	235.251	TruSeq Exome, SureSelectXT_Human_All_Exon_V5_mitochondria	46480042
Pt379	130594352	130426663	34311207	0.262731	84459425	44995010	0.96805	43759628	0.941471	42459010	0.913489	40661886	0.874825	38200187	0.821862	35055337	0.754202	81.596	TruSeq Exome	46480042
Pt389	111303902	111158707	28611507	0.257058	72445140	44960622	0.96731	43633066	0.938748	42079101	0.905315	39737763	0.854942	36388595	0.782886	32078602	0.690159	70.42	TruSeq Exome	46480042
Pt391	242938902	242159205	191519650	0.788345	49531857	45356522	0.975828	42803250	0.920895	37998705	0.817527	32434850	0.697823	26983274	0.580535	22107000	0.475623	61.9189	SureSelectXT_Human_All_Exon_V4	46480042
Pt415	92176700	91975796	19206150	0.208362	64564996	44963336	0.967369	43227098	0.930014	40883235	0.879587	37594924	0.80884	33431198	0.719259	28516203	0.613515	61.316	TruSeq Exome	46480042
Pt416	190932630	190563660	154115725	0.807173	35793183	45266997	0.973902	41113047	0.884531	33654380	0.724061	26142643	0.562449	19818222	0.426381	14887330	0.320295	44.5773	SureSelectXT_Human_All_Exon_V4	46480042
Pt433	109587768	109450425	32168739	0.293543	68524462	44826190	0.964418	43203676	0.92951	41308520	0.888737	38563120	0.829671	34777004	0.748214	29930206	0.643937	63.6657	TruSeq Exome	46480042
Pt435	214026698	213320428	102648622	0.479607	109205189	45411549	0.977012	44448335	0.956289	43116825	0.927642	41389286	0.890474	39407482	0.847837	37250225	0.801424	142.033	SureSelectXT_Human_All_Exon_V4	46480042
Pt438	309592264	309138412	67584409	0.218301	229127029	45937967	0.988337	45788138	0.985114	45648616	0.982112	45489326	0.978685	45291367	0.974426	45034758	0.968905	269.478	TruSeq Exome, SureSelectXT_Human_All_Exon_V4	46480042
Pt450	213798072	213444816	144175893	0.674355	68072495	45444624	0.977723	43878173	0.944022	40847495	0.878818	36888807	0.793648	32640261	0.702243	28478667	0.612707	82.9213	SureSelectXT_Human_All_Exon_V4	46480042
Pt452	97455256	97330095	27940814	0.286704	61312800	44797909	0.96381	43063341	0.926491	40852384	0.878923	37538097	0.807618	32952667	0.708964	27232235	0.585891	57.7949	TruSeq Exome	46480042
Pt459	180106544	179720791	123450508	0.68543	55311020	45387369	0.976492	43308206	0.931759	39118961	0.841629	34037929	0.732313	28951777	0.622886	24238640	0.521485	67.5405	SureSelectXT_Human_All_Exon_V4	46480042
Pt472	162345710	162008619	112970258	0.695862	48204659	45318875	0.975018	42847655	0.921851	37957019	0.81663	32202494	0.692824	26601855	0.572329	21585892	0.464412	59.4789	SureSelectXT_Human_All_Exon_V4	46480042
Pt477	102436170	102304849	22522492	0.219869	71293581	45084551	0.969977	43300973	0.931604	41130390	0.884904	38066804	0.818992	34183901	0.735453	29708748	0.639172	65.0975	TruSeq Exome	46480042
Pt485	209328554	208998771	137706712	0.65785	70244507	45387917	0.976503	43990130	0.946431	41242371	0.887314	37535301	0.807557	33455950	0.719792	29402623	0.632586	85.7425	SureSelectXT_Human_All_Exon_V4	46480042
Pt487	181538022	181270720	63763026	0.351238	116065232	45458896	0.97803	44632482	0.96025	43507217	0.936041	41981447	0.903214	40156277	0.863947	38126801	0.820283	148.66	SureSelectXT_Human_All_Exon_V4	46480042
Pt491	232249642	231700991	68788396	0.296183	159028438	45765170	0.98462	45470179	0.978273	45140606	0.971183	44668150	0.961018	44035405	0.947405	43211517	0.929679	208.388	SureSelectXT Human All Exon V5	46480042
Pt497	108738502	108640226	28823243	0.265069	71048414	44952757	0.967141	43506488	0.936025	41734794	0.897908	39162865	0.842574	35785495	0.769911	31747475	0.683035	68.7784	TruSeq Exome	46480042
Pt498	111295486	111217868	33430597	0.300377	69321473	44987657	0.967892	43375178	0.9332	41390103	0.890492	38357837	0.825254	34396242	0.740022	29733609	0.639707	64.4864	TruSeq Exome	46480042
Pt500	114521454	114449637	34232727	0.29892	71237126	44951228	0.967108	43430242	0.934385	41609557	0.895213	38881059	0.836511	35231438	0.757991	30731374	0.661174	66.0761	TruSeq Exome	46480042
Pt501	145095454	144468648	18367021	0.126586	124835873	45427695	0.977359	43914149	0.944796	41738966	0.897998	39212490	0.843641	36493978	0.785154	33699006	0.725021	116.037	SureSelectXT Human All Exon V4 UTR	46480042
Pt502	104466240	104396628	30492866	0.291892	65637629	44990215	0.967947	43289896	0.931365	41069747	0.8836	37662120	0.810286	33175036	0.713748	27944265	0.60121	59.9928	TruSeq Exome	46480042
Pt503	116421886	116335493	34390050	0.295392	72736755	45079081	0.969859	43536034	0.936661	41712113	0.89742	38948918	0.837971	35241767	0.758213	30784864	0.662324	66.8494	TruSeq Exome	46480042
Pt504	107280800	107215671	31537848	0.293975	67397795	44890827	0.965809	43290340	0.931375	41344054	0.889501	38368265	0.825478	34400722	0.740118	29561310	0.636	62.8689	TruSeq Exome	46480042
Pt505	110712798	110608451	29710426	0.268356	71711627	44931321	0.96668	43564363	0.93727	41841082	0.900195	39367237	0.846971	36123417	0.777181	32190656	0.692569	70.2938	TruSeq Exome	46480042
Pt506	113792440	113701493	30230934	0.265667	74535335	44839600	0.964707	43533221	0.9366	41959097	0.902734	39799858	0.856278	36998941	0.796018	33564745	0.722132	73.911	TruSeq Exome	46480042
Pt507	113663966	113558439	29910689	0.26315	74152251	44947986	0.967038	43666674	0.939471	42075274	0.905233	39749198	0.855189	36607200	0.78759	32739118	0.704369	71.5632	TruSeq Exome	46480042
Pt508	114812398	114712523	31376079	0.273281	73698567	44924444	0.966532	43586108	0.937738	41946003	0.902452	39581197	0.851574	36509027	0.785477	32802174	0.705726	72.532	TruSeq Exome	46480042
Pt511	239742260	239140454	178453546	0.744356	59489725	45346589	0.975614	43460414	0.935034	39778804	0.855825	35144616	0.756123	30359168	0.653166	25824076	0.555595	73.2646	SureSelectXT_Human_All_Exon_V4	46480042
Pt512	127875854	127560972	6064944	0.0474284	118731087	45759412	0.984496	45358304	0.975866	44773457	0.963283	43860429	0.94364	42583376	0.916165	40981568	0.881702	151.357	SureSelectXT_Human_All_Exon_V5_mitochondria	46480042
Pt524	409318430	408436876	200785835	0.490537	202753037	45804247	0.985461	45562549	0.98026	45385006	0.976441	45147801	0.971337	44824342	0.964378	44396583	0.955175	257.018	SureSelectXT_Human_All_Exon_V4	46480042
Pt525	282409024	281823333	231373356	0.819285	49403632	45321291	0.97507	42848115	0.921861	38021804	0.818024	32342423	0.695835	26797088	0.576529	21862885	0.470371	60.7414	SureSelectXT_Human_All_Exon_V4	46480042
Pt529	217462934	216492445	109704002	0.504472	105186868	45445004	0.977732	44315311	0.953427	42725792	0.919229	40747760	0.876672	38527956	0.828914	36197812	0.778782	136.809	SureSelectXT_Human_All_Exon_V4	46480042
Pt538	198859682	198489320	72340002	0.363774	124538176	45504674	0.979015	44684160	0.961362	43601237	0.938064	42173719	0.907351	40467951	0.870652	38594339	0.830342	161.26	SureSelectXT_Human_All_Exon_V4	46480042
Pt540	206448994	206043773	150247902	0.727773	54876952	45390624	0.976562	43256629	0.93065	39145456	0.842199	34128174	0.734254	29080947	0.625665	24405513	0.525075	68.3597	SureSelectXT_Human_All_Exon_V4	46480042
Pt546	196474374	196134896	79929897	0.406821	114698812	45503377	0.978987	44603191	0.95962	43383012	0.933369	41789349	0.899082	39894661	0.858318	37814665	0.813568	148.057	SureSelectXT_Human_All_Exon_V4	46480042
Pt547	156935488	156561004	15743522	0.100318	137500936	45754162	0.984383	45427430	0.977353	44995547	0.968062	44339557	0.953948	43404627	0.933834	42204357	0.90801	178.433	SureSelectXT_Human_All_Exon_V5_mitochondria	46480042
Pt550	186452588	186071178	54622365	0.292956	129856677	45487954	0.978656	44682734	0.961332	43709206	0.940387	42399493	0.912209	40829002	0.87842	39101801	0.84126	168.066	SureSelectXT_Human_All_Exon_V4	46480042
Pt557	202761690	202467509	77937593	0.38438	122842633	45526006	0.979474	44694735	0.96159	43609443	0.93824	42132187	0.906458	40382650	0.868817	38431949	0.826848	155.586	SureSelectXT_Human_All_Exon_V4	46480042
Pt559	186945770	186501706	149630524	0.800395	36060825	45226936	0.97304	41135089	0.885005	33670142	0.7244	26030345	0.560033	19581216	0.421282	14534173	0.312697	43.877	SureSelectXT_Human_All_Exon_V4	46480042
Pt562	195496284	195211867	66773316	0.341558	126712006	45525461	0.979463	44746827	0.962711	43735712	0.940957	42350021	0.911144	40671272	0.875027	38811082	0.835005	159.857	SureSelectXT_Human_All_Exon_V4	46480042
Pt569	208051180	207551526	168158432	0.808255	38448489	45297868	0.974566	41445305	0.89168	34493792	0.74212	27247310	0.586215	21007265	0.451963	16002850	0.344295	47.046	SureSelectXT_Human_All_Exon_V4	46480042
Pt574	148267958	148002890	16110554	0.108658	130519342	45464635	0.978154	44270919	0.952472	42449628	0.913287	40136350	0.863518	37564304	0.808181	34833102	0.749421	118.617	SureSelectXT Human All Exon V4 UTR	46480042
Pt575	235370840	234887292	161820472	0.687513	71743755	45464192	0.978144	43968654	0.945968	41123365	0.884753	37395626	0.804552	33338311	0.717261	29329548	0.631014	86.63	SureSelectXT_Human_All_Exon_V4	46480042
Pt576	209714688	209312936	69639318	0.332067	137569299	45559092	0.980186	44765907	0.963121	43800111	0.942342	42513343	0.914658	40989565	0.881875	39278992	0.845072	170.981	SureSelectXT_Human_All_Exon_V4	46480042
Pt578	200264990	199955311	60976169	0.304477	137168412	45508387	0.979095	44734622	0.962448	43831312	0.943014	42599371	0.916509	41125931	0.884808	39481268	0.849424	175.23	SureSelectXT_Human_All_Exon_V4	46480042
Pt587	230284704	229845046	169307204	0.735208	59448886	45380325	0.97634	43510710	0.936116	39896155	0.85835	35388894	0.761378	30722095	0.660974	26296349	0.565756	74.3597	SureSelectXT_Human_All_Exon_V4	46480042
Pt589	187666202	187321448	57678274	0.307345	128023021	45486305	0.97862	44687761	0.96144	43700210	0.940193	42377255	0.91173	40795366	0.877696	39022619	0.839556	165.143	SureSelectXT_Human_All_Exon_V4	46480042
Pt592	194988134	194600913	76530890	0.39249	116469719	45506195	0.979048	44588571	0.959306	43337072	0.93238	41706979	0.897309	39799252	0.856265	37705405	0.811217	148.461	SureSelectXT_Human_All_Exon_V4	46480042
Pt593	266177940	265676732	226462329	0.850793	38440698	45259948	0.97375	41623135	0.895506	34886062	0.75056	27731435	0.596631	21395582	0.460318	16305748	0.350812	47.725	SureSelectXT_Human_All_Exon_V4	46480042
Pt598	133325976	133013745	7106493	0.0533016	124358983	45512429	0.979182	44025146	0.947184	41792326	0.899146	39107624	0.841385	36202528	0.778883	33249170	0.715343	110.953	SureSelectXT Human All Exon V4 UTR	46480042
Pt601	248969124	248446197	192829320	0.774511	54580542	45376242	0.976252	43193623	0.929294	38935807	0.837689	33791890	0.727019	28675991	0.616953	23963809	0.515572	67.0531	SureSelectXT_Human_All_Exon_V4	46480042
Pt619	160288560	159923018	119415430	0.745003	39814936	45294747	0.974499	41860169	0.900605	35409952	0.761831	28502159	0.613213	22326375	0.480343	17268652	0.371528	49.742	SureSelectXT_Human_All_Exon_V4	46480042
Pt621	136977368	136555831	8909654	0.0650447	124761046	45750474	0.984304	45357704	0.975853	44812807	0.96413	44000626	0.946656	42883657	0.922625	41482385	0.892477	161.462	SureSelectXT_Human_All_Exon_V5_mitochondria	46480042
Pt622	201643140	201318098	67645194	0.33547	131846436	45551002	0.980012	44764768	0.963097	43774546	0.941792	42436457	0.913004	40828678	0.878413	39023438	0.839574	164.898	SureSelectXT_Human_All_Exon_V4	46480042
Pt628	190923182	190585036	94496377	0.494944	94733824	45459518	0.978044	44392910	0.955096	42742666	0.919592	40608140	0.873668	38145744	0.820691	35509610	0.763975	121.576	SureSelectXT_Human_All_Exon_V4	46480042
Pt631	193906326	193451284	39823419	0.205375	149865236	45811859	0.985624	45475031	0.978378	45059992	0.969448	44448697	0.956296	43626086	0.938598	42592657	0.916364	194.588	SureSelectXT Human All Exon V5	46480042
Pt634	126488896	126200860	14334521	0.113326	109178327	45794120	0.985243	45366252	0.976037	44674035	0.961144	43584462	0.937703	42081538	0.905368	40233785	0.865614	140.809	SureSelectXT Human All Exon V5	46480042
Pt639	111682758	111440191	13903215	0.124488	95202499	45730242	0.983868	45211864	0.972716	44333819	0.953825	42917519	0.923354	40980586	0.881681	38661639	0.83179	121.569	SureSelectXT Human All Exon V5	46480042
Pt640	203923406	203522089	37693411	0.184841	161869616	45775749	0.984847	45496079	0.97883	45187556	0.972193	44736380	0.962486	44116207	0.949143	43304403	0.931677	209.253	SureSelectXT Human All Exon V5	46480042
Pt644	156351612	155909031	13596818	0.0869631	140518576	45556967	0.98014	44446603	0.956251	42784344	0.920488	40648824	0.874544	38230129	0.822506	35645042	0.766889	126.473	SureSelectXT Human All Exon V4 UTR	46480042
Pt652	117821636	117577439	4688738	0.0397952	110319873	45749119	0.984274	45329268	0.975242	44662297	0.960892	43624489	0.938564	42173057	0.907337	40388774	0.868949	140.827	SureSelectXT_Human_All_Exon_V5_mitochondria	46480042
Pt657	186243940	185932577	69764422	0.374586	114615627	45517631	0.979294	44654726	0.960729	43459285	0.93501	41850285	0.900393	39914837	0.858752	37764691	0.812493	145.04	SureSelectXT_Human_All_Exon_V4	46480042
Pt660	195519258	195099463	85501325	0.437304	108139042	45498740	0.978888	44584972	0.959228	43259803	0.930718	41470237	0.892216	39363542	0.846891	37064049	0.797419	135.544	SureSelectXT_Human_All_Exon_V4	46480042
Pt677	196065250	195736141	62801306	0.320308	131024982	45541030	0.979798	44746671	0.962707	43727745	0.940785	42349928	0.911142	40715216	0.875972	38888818	0.836678	162.355	SureSelectXT_Human_All_Exon_V4	46480042
Pt687	129976820	129687574	8831740	0.0679486	118047431	45740806	0.984096	45382758	0.976392	44843504	0.964791	44006735	0.946788	42837477	0.921632	41354260	0.889721	155.612	SureSelectXT Human All Exon V5	46480042
Pt688	182720560	182234434	52107550	0.285176	127066743	45742500	0.984132	45377676	0.976283	44875764	0.965485	44120801	0.949242	43086908	0.926998	41787898	0.89905	168.285	SureSelectXT Human All Exon V5	46480042
Pt691	135338442	135012050	6824592	0.0504261	125192214	45803533	0.985445	45399781	0.976759	44817509	0.964231	43944035	0.945439	42767934	0.920135	41291526	0.888371	161.715	SureSelectXT_Human_All_Exon_V5_mitochondria	46480042
Pt692	370691744	370080283	157457883	0.424768	209661913	45584072	0.980724	44976457	0.967651	44508156	0.957576	43890513	0.944287	43132885	0.927987	42263235	0.909277	266.195	SureSelectXT_Human_All_Exon_V4	46480042
Pt695	98757428	98529416	5829942	0.0590329	90473021	45728335	0.983827	45208527	0.972644	44251577	0.952055	42698510	0.918642	40635736	0.874262	38209984	0.822073	116.645	SureSelectXT Human All Exon V5	46480042
Pt711	154121142	153739469	13279903	0.0861654	138753475	45507806	0.979083	44414091	0.955552	42782766	0.920455	40688347	0.875394	38294318	0.823887	35735021	0.768825	126.793	SureSelectXT Human All Exon V4 UTR	46480042
Pt712	144106574	143749049	13050490	0.0905614	129232713	45498416	0.978881	44227159	0.95153	42311146	0.910308	39935800	0.859203	37312686	0.802768	34585580	0.744095	118.904	SureSelectXT Human All Exon V4 UTR	46480042
Pt713	155760418	155406713	33467591	0.214866	119146298	45804994	0.985477	45418783	0.977167	44850282	0.964936	43974719	0.946099	42754837	0.919854	41231494	0.88708	157.003	SureSelectXT Human All Exon V5	46480042
Pt722	186018838	185673325	20552477	0.110486	161315049	45828647	0.985985	45537963	0.979732	45202683	0.972518	44707585	0.961866	44037993	0.94746	43175445	0.928903	210.197	SureSelectXT Human All Exon V5	46480042
Pt725	99434006	99210126	3928085	0.0395044	94187468	45411105	0.977002	43640864	0.938916	40699554	0.875635	37110774	0.798424	33257434	0.715521	29404206	0.63262	85.4145	SureSelectXT Human All Exon V4 UTR	46480042
Pt733	200658570	200025051	35245878	0.175651	160951929	45759811	0.984505	45460123	0.978057	45125932	0.970867	44646387	0.96055	43990603	0.946441	43148659	0.928327	209.463	SureSelectXT Human All Exon V5	46480042
Pt751	183692734	183354896	22053824	0.120058	157577389	45767533	0.984671	45461653	0.97809	45129648	0.970947	44639821	0.960408	43970614	0.946011	43099096	0.92726	203.39	SureSelectXT Human All Exon V5	46480042
Pt756	127871718	127622931	5687393	0.0444773	120537541	45483935	0.978569	44191412	0.950761	42110758	0.905997	39466114	0.849098	36524108	0.785802	33446461	0.719588	107.501	SureSelectXT Human All Exon V4 UTR	46480042
Pt769	148201310	147645971	18499748	0.124829	127647989	45480484	0.978495	44140674	0.949669	42172765	0.907331	39792280	0.856115	37188726	0.800101	34465515	0.741512	119.61	SureSelectXT Human All Exon V4 UTR	46480042
Pt827	132502274	132245072	5549383	0.0418814	125178767	45529607	0.979552	44213279	0.951231	42183942	0.907571	39633246	0.852694	36814742	0.792055	33872803	0.72876	112.679	SureSelectXT Human All Exon V4 UTR	46480042
Pt839	159223470	158851396	17121181	0.107529	140069368	45564820	0.980309	44505413	0.957517	42910344	0.923199	40828550	0.87841	38427368	0.82675	35869946	0.771728	127.961	SureSelectXT Human All Exon V4 UTR	46480042
