# Supplementary material for: A Comprehensive Genomic Analysis Reveals the Genetic Landscape of Mitochondrial Respiratory Chain Complex Deficiencies
Source: PLoS Genet. 2016 Jan 7;12(1):e1005679. doi: 10.1371/journal.pgen.1005679 (PMC4704781; doi:10.1371/journal.pgen.1005679)
Supplement: S4 Table — rCRS, revised Cambridge Reference Sequence (NC_012920); CI, complex I deficiency; CIV, complex IV deficiency; CC, combined complex deficiencies; LD, Leigh's disease; LIMD, lethal infantile mitochondrial disorder; MC, mitochondrial cytopathy; NLIMD, non-lethal infantile mitochondrial disorder; SUD, sudden unexpected death; LR-PCR, long-range PCR; mtDB, Human Mitochondrial Genome Database. (XLSX) [file pgen.1005679.s022.xlsx]

## Sheet: pathogenic_pVUS_mtDNA_variants
ID	Clinical diagnosis	Complex type	Genetic diagnosis	Gene	Variation (rCRS)	Heteroplasmy rate (%)	Notes
Pt108	LD	CI	Firm	MT-ND3	m.10191T>C:p.S45P	95	MitoMap Cfrm
Pt224	LD	CI	Firm	MT-ND6	m.14487T>C:p.M63V	99	MitoMap Cfrm
Pt248	MC	CI	Firm	MT-TL1	m.3302A>G	89	MitoMap Cfrm
Pt416	LD	CI	Firm	MT-ND1	m.3697G>A:p.G131S	100	MitoMap Cfrm
Pt450	NLIMD	CC	Firm	MT-ND5	m.13513G>A:p.D393N	58	MitoMap Cfrm
Pt557	NLIMD	CI	Firm	MT-ND3	m.10158T>C:p.S34P	92	MitoMap Cfrm
Pt562	LIMD	CI	Firm	MT-ND3	m.10158T>C:p.S34P	99	MitoMap Cfrm
Pt589	MC	CI	Firm	MT-ND3	m.10191T>C:p.S45P	67	MitoMap Cfrm
Pt593	LD	CI	Firm	MT-ND6	m.14459G>A:p.A72V	96	MitoMap Cfrm
Pt334	MC	CI	Firm	Deletion	m.11360_15067del3707	96	LR-PCR, Sanger sequencing
Pt619	LD	CC	pVUS	MT-ND1	m.3946G>A:p.E214K	66	MitoMap Reported, Independent rare variant in two patients, 0% allele frequency in mtDB
Pt640	MC	CC	pVUS	MT-ND1	m.3946G>A:p.E214K	46	MitoMap Reported, Independent rare variant in two patients, 0% allele frequency in mtDB
Pt311	MC	CI	pVUS	MT-ATP6, MT-ATP8	m.8528T>C:p.M1T, p.W55R	100	MitoMap Reported, 0% allele frequency in mtDB
Pt364	SUD	CI	pVUS	MT-TW	m.5514A>G	100	MitoMap Reported, 0% allele frequency in mtDB
Pt634	NLIMD	CC	Unlikely to be pathogenic	MT-RNR1	m.1555A>G	100	MitoMap Cfrm // The m.1555A>G variant was unlikely to be pathogenic for Pt634, because he has no hearing loss
