# Supplementary material for: A Comprehensive Genomic Analysis Reveals the Genetic Landscape of Mitochondrial Respiratory Chain Complex Deficiencies
Source: PLoS Genet. 2016 Jan 7;12(1):e1005679. doi: 10.1371/journal.pgen.1005679 (PMC4704781; doi:10.1371/journal.pgen.1005679)
Supplement: S5 Table — All positions are based on hg19 reference sequences. De novo, confirmed de novo mutation by trio-based copy number analysis; N.A., not available. (XLSX) [file pgen.1005679.s023.xlsx]

## Sheet: Sheet1
ID	Genetic diagnosis	Inheritance	Band	Type	Copy Number	Chr	Start	End	Size (kb)	Genes	Notes
Pt452	Firm	De novo	6q24.3-q25.1	Deletion	1	6	148450093	150124704	1674.61	SASH1, UST, TAB2, SUMO4, ZC3H12D, PPIL4, GINM1, KATNA1, LATS1, NUP43, PCMT1
Pt695	Firm	De novo	6q24.3-q25.1	Deletion	1	6	148450093	150124704	1674.61	SASH1, UST, TAB2, SUMO4, ZC3H12D, PPIL4, GINM1, KATNA1, LATS1, NUP43, PCMT1
Pt369	pVUS	Paternal	17p12	Deletion	1	17	14055508	15484859	1429.35	COX10, CDRT15, HS3ST3B1, MGC12916, CDRT7, PMP22, TEKT3, CDRT4, FAM18B2
Pt657	Firm	N.A.	17p12	Deletion	1	17	14087918	15475087	1387.17	COX10, CDRT15, HS3ST3B1, MGC12916, CDRT7, PMP22, TEKT3, CDRT4, FAM18B2
Pt587	Firm	De novo	22q11.21	Deletion	1	22	18876415	21567219	2690.8	DGCR6, PRODH, DGCR5, DGCR9, DGCR10, DGCR2, DGCR11, DGCR14, TSSK2, GSC2, SLC25A1, CLTCL1, HIRA, MRPL40, C22orf39, UFD1L, CDC45, CLDN5, LOC150185, SEPT5, GP1BB, TBX1, GNB1L, C22orf29, TXNRD2, COMT, ARVCF, C22orf25, MIR185, DGCR8, MIR1306, TRMT2A, RANBP1, ZDHHC8, LOC150197, RTN4R, MIR1286, DGCR6L, PI4KAP1, RIMBP3, ZNF74, SCARF2, KLHL22, MED15, POM121L4P, TMEM191A, PI4KA, SERPIND1, SNAP29, CRKL, AIFM…
Pt133	pVUS	N.A.	Xp22.31	Deletion	0	X	6741519	8135645	1394.13	HDHD1, STS, VCX, PNPLA4, MIR651	This patient had ichthyosis.
Pt435	pVUS	Maternal	Xp21.1-p11.4	Deletion	1	X	31704322	40644632	8940.31	DMD, FAM47A, TMEM47, FAM47B, MAGEB16, CXorf22, CXorf59, CXorf30, FAM47C, PRRG1, LANCL3, XK, CYBB, DYNLT3, CXorf27, SYTL5, SRPX, RPGR, OTC, TSPAN7, MID1IP1, BCOR, ATP6AP2, LOC347411, CXorf38, MED14
Pt540	pVUS	N.A.	14q13.2-q13.3	Deletion	1	14	36591374	37475285	883.911	MBIP, SFTA3, NKX2-1, NKX2-8, PAX9, SLC25A21
Pt137	pVUS	Paternal	15q13.2-q13.3	Deletion	1	15	30920611	32857470	1936.86	ARHGAP11B, FAN1, MTMR10, TRPM1, MIR211, KLF13, OTUD7A, CHRNA7, FAM7A3, FAM7A2, FAM7A1, LOC100288615
Pt311	pVUS	Paternal	15q13.3	Duplication	3	15	31981683	32621215	639.532	CHRNA7
Pt389	pVUS	N.A.	16p13.3	Deletion	1	16	4655269	5101622	446.353	FAM100A, MGRN1, NUDT16L1, ANKS3, C16orf71, ZNF500, SEPT12, LOC440335, ROGDI, GLYR1, UBN1, PPL, SEC14L5, NAGPA, C16orf89
Pt007	pVUS	N.A.	22q11.21	Deletion	1	22	21033370	21567219	533.849	POM121L4P, TMEM191A, PI4KA, SERPIND1, SNAP29, CRKL, AIFM3, LZTR1, THAP7, FLJ39582, MGC16703, P2RX6, SLC7A4, P2RX6P, LOC400891
Pt575	pVUS	N.A.	22q11.21	Duplication	3	22	18650681	21728126	3077.45	USP18, GGT3P, DGCR6, PRODH, DGCR5, DGCR9, DGCR10, DGCR2, DGCR11, DGCR14, TSSK2, GSC2, SLC25A1, CLTCL1, HIRA, MRPL40, C22orf39, UFD1L, CDC45, CLDN5, LOC150185, SEPT5, GP1BB, TBX1, GNB1L, C22orf29, TXNRD2, COMT, ARVCF, C22orf25, MIR185, DGCR8, MIR1306, TRMT2A, RANBP1, ZDHHC8, LOC150197, RTN4R, MIR1286, DGCR6L, PI4KAP1, RIMBP3, ZNF74, SCARF2, KLHL22, MED15, POM121L4P, TMEM191A, PI4KA, SERPIND1, SNAP…
Pt339	pVUS	N.A.	6q26	Duplication	3	6	162690633	163012876	322.243	PARK2	Likely benign, since this patient harbored the MPV17 mutations.
Pt108	pVUS	N.A.	2p16.3	Deletion	1	2	51054001	51161588	107.587	NRXN1	Likely benign, since this patient harbored the mtDNA mutation.
Pt057	pVUS	N.A.	Xp22.33	Deletion	0	X	2703390	2805652	102.262	XG, GYG2	Likely benign, since this patient harbored the NDUFA10 mutation.
Pt587	pVUS	Maternal	Xp22.33	Deletion	0	X	2703390	2805652	102.262	XG, GYG2	Likely benign, since this patient harbored the 22q11.21 deletion
Pt657	pVUS	N.A.	Xp22.33	Duplication	4	X	2544957	3178765	633.808	CD99P1, CD99, XG, XGPY2, GYG2, ARSD, ARSE, ARSH, ARSF	Likely benign, since this patient harbored the COX10/17p12 mutation.
Pt222	pVUS	N.A.	11q13.4	Deletion	1	11	70567193	70733362	166.169	SHANK2	Likely benign, since this patient harbored the RARS2 mutations.
