# Supplementary material for: A Comprehensive Genomic Analysis Reveals the Genetic Landscape of Mitochondrial Respiratory Chain Complex Deficiencies
Source: PLoS Genet. 2016 Jan 7;12(1):e1005679. doi: 10.1371/journal.pgen.1005679 (PMC4704781; doi:10.1371/journal.pgen.1005679)
Supplement: S6 Table — (XLSX) [file pgen.1005679.s024.xlsx]

## Sheet: Sheet1
S6 Table. List of quantitative RT-PCR primers
Name	Sequence	Reference
b-actin-rt-F	GCGAGAAGATGACCCAGATC
b-actin-rt-R	GGATAGCACAGCCTGGATAG
human_GAPDH_FW	ACACCCACTCCTCCACCTTT
human_GAPDH_RV	ATGAGGTCCACCACCCTGT
TTC37-rt5-F	TGTCCAGCAAGGAAGTGAAGA
TTC37-rt5-R	CTGCAGCAACGCCAATAAAA
PNPLA4-rt-F	ATCTCCCCGCAGGACAAAG
PNPLA4-rt-R	TTCCATTTTCCTCTTGCTTGG
hNDUFB11_607F	ACGTCTGGAACATGCGACTT
hNDUFB11_742R	GACCACTCTTTCATCCCATCC
MT-12S-F	ATGCAGCTCAAAACGCTTAGC	Gohil VM et al, J Biol Chem., 2010
MT-12S-R	GCTGGCACGAAATTGACCAA	Gohil VM et al, J Biol Chem., 2010
MT-16S-F	CCCTGTACGAAAGGACAAGAGAAAT	Gohil VM et al, J Biol Chem., 2010
MT-16S-R	TCTTGGGTGGGTGTGGGTATAAT	Gohil VM et al, J Biol Chem., 2010
dgatA-rt-F	GTAGCCGCGGGTCTTTGTT
dgatA-rt-R	AGGCCGTAGGTGGGCTTTAG
dndufb11-rt-F	CCAATCCGAGTCCCAAGAAC
dndufb11-rt-R	AGTAGAAGCTGCCCCACACC
rp49-rt-F	AAGATCGTGAAGAAGCGCAC
rp49-rt-R	TGTGCACCAGGAACTTCTTG
