# Supplementary material for: A Comprehensive Genomic Analysis Reveals the Genetic Landscape of Mitochondrial Respiratory Chain Complex Deficiencies
Source: PLoS Genet. 2016 Jan 7;12(1):e1005679. doi: 10.1371/journal.pgen.1005679 (PMC4704781; doi:10.1371/journal.pgen.1005679)
Supplement: S7 Table — (XLSX) [file pgen.1005679.s025.xlsx]

## Sheet: Sheet1
S7 Table. List of primers used for sequence validation
ID	Gene	Variant	name_Left primer	Left primer	name_Right primer	Right primer
Pt090	ACAD9	c.1150G>A:p.V384M	ACAD9_G1150A_F	TGCCCCCAAGGCACTTATAG	ACAD9_G1150A_R	GGCCCTGAGCAGCATCTTTA
	(NM_014049)	c.1817T>A:p.L606H	ACAD9_T1817A_F	CCCATGAGATCTGGGGGTTA	ACAD9_T1817A_R	CACTGCCTGCAGGTCAAAAC
Pt025	ACAD9	c.811T>G:p.C271G	ACAD9_exon8_Fw	TGCCAACCTCCATTTCTCTT	ACAD9_exon8_Rv	CAGGCTGCTTTCTCATACCC
	(NM_014049)	c.1766-2A>G	ACAD9_1766-2A>G_F	CCCATGAGATCTGGGGGTTA	ACAD9_1766-2A>G_R	CACTGCCTGCAGGTCAAAAC
Pt125	ALAS2	c.541C>T:p.R181C	Pt125_ALAS2_X_55046924_L	ACCAGCCCTGAACAAAGCTC	Pt125_ALAS2_X_55046924_R	TTGTCCAAGGTCCTCCATCA
	(NM_001037967)
Pt045	BOLA3	c.225_229del:p.75_77del	BOLA3_225_229del_F	CCTATTTGCCACAATGCAGA	BOLA3_225_229del_R	CCTTATCTTTCCTGCCCACA
	(NM_212552)	c.287A>G:p.H96R	BOLA3_A287G_F	CAGGAAAACCTCTTCAAAAGACA	BOLA3_A287G_R	GAAAAATTGCTTAAACAAAGCACA
Pt268	BOLA3	c.287A>G:p.H96R	BOLA3_A287G_F	CAGGAAAACCTCTTCAAAAGACA	BOLA3_A287G_R	GAAAAATTGCTTAAACAAAGCACA
	(NM_212552)
Pt286	BOLA3	c.287A>G:p.H96R	BOLA3_A287G_F	CAGGAAAACCTCTTCAAAAGACA	BOLA3_A287G_R	GAAAAATTGCTTAAACAAAGCACA
	(NM_212552)
Pt314	BOLA3	c.287A>G:p.H96R	BOLA3_A287G_F	CAGGAAAACCTCTTCAAAAGACA	BOLA3_A287G_R	GAAAAATTGCTTAAACAAAGCACA
	(NM_212552)
Pt546	CLCN2	c.62_63insC:p.L21fs	3_184071477_CLCN2_L	CCCCGTCCTTCTCTCACACT	3_184071477_CLCN2_R	AGTCTGCAGCCCTCCCTCTA
	(NM_004366)	c.1828C>T:p.R610X	3_184079206_CLCN2_L	CCAGCATGCAGTTTTCCATC	3_184079206_CLCN2_R	GAGGAGTCCGATGTAGACAGCTC
Pt113	COQ4	c.718C>T:p.R240C	human COQ4 LEFT	TTCAAGATGTGTGGCTTTGG	human COQ4 RIGHT	CCTGGGAATGCCACTGTACT
	(NM_016035)	c.421C>T:p.R141X	COQ4 exon5 LEFT	ACAGGGTTTCACCGTATTGG	COQ4 exon5 RIGHT	AAAGACACCAGGAGCCTTGA
Pt223	COX10	c.862G>A:p.G288R	hCOX10_exon6_nestedPCR_F	AAAATCAAGAAGAGCAGCCAGA	hCOX10_exon6_nestedPCR_R	ATAGGGAATGTCTGGGAGAAAAA
	(NM_001303)	c.1259C>T:p.P420L	hCOX10_exon7_F	TCTGGTGATGACTGCCTTTG	hCOX10_exon7_R	TTATTTGGGGAGCATTTTGG
Pt273	C1QBP	c.739G>T:p.G247W	hC1QBP_exon6_F	TTTTGTGACGCAGGTTGAAG	hC1QBP_exon6_R	GGACTGGGTGAGTGCTTGAT
	(NM_001212)	c.824T>C:p.L275P
Pt691	EARS2	c.319C>T:p.R107C	16_23556001_EARS2_L	ATGAGGCATCTGCAACAAGC	16_23556001_EARS2_R	GGCGACATCAGAGCAAGACT
	(NM_001083614)	c.1466G>A:p.R489Q	16_23536587_EARS2_L	TTTTCCCATATTAAGTAAGCTGTTGCT	16_23536587_EARS2_R	GGCTTGAACATTGGTTGTGC
Pt346	ECHS1	c.176A>G:p.N59S	hECHS1_exon2_F	GGCATACACAAAGCTGCTCA	hECHS1_exon2_R	CTCCCAAATTGCTGGGATTA
	(NM_004092)	c.476A>G:p.Q159R	hECHS1_exon4_F	CCATGGACACGAATCACAAG	hECHS1_exon4_R	GCAGCAGAGCCTGTAAGACC
Pt376	ECHS1	c.98T>C:p.F33S	hECHS1_exon2_F	GGCATACACAAAGCTGCTCA	hECHS1_exon2_R	CTCCCAAATTGCTGGGATTA
	(NM_004092)	c.176A>G:p.N59S
Pt112	GFM1	c.170C>A:p.S57Y	GFM1_S57Y_F	TCTTGTTTTGAAGTCTGTCCTCTGA	GFM1_S57Y_R	AAATCTTAACTGAAATGGAAACAGTTG
	(NM_024996)	c.748C>T:p.R250W	GFM1_R250W_F	CAACCTTGACCTTAAACTTGCCTA	GFM1_R250W_R	TCCCCAATAATTTAAGGGTCCTC
Pt751	GTPBP3	c.8G>T:p.R3L	19_17448428_GTPBP3_L	TGCTCTGAGTTTCCGGTCTG	19_17448428_GTPBP3_RL	GGTGACCGGATTAGGGACTG
	(NM_032620)	c.923-947del (p.Glu309Argfs*8)	19_17450357_GTPBP3_L	TCTCTGCCTGCCTTCTCTCA	19_17450357_GTPBP3_R	TCCCTGAGATCCATGCTTGA
Pt459	KARS	c.1343T>A:p.V448D	16_75664402_KARS_L	GAGTGACCACGTGGAGGAGA	16_75664402_KARS_R	GAACCAGGATGCGGAGGT
	(NM_005548)	c.953T>C:p.I318T	16_75665716_KARS_L	CCCTCCTCTGAAAGCAGCAT	16_75665716_KARS_R	AAAGAGAGCAGGGTGCTTGG
Pt053	MECP2	c.806delG:p.G269fs	X_153296473_MECP2_L	GGCTGCTCTCCTTGCTTTTC	X_153296473_MECP2_R	GGTGAAAAGGGTCCTGGAGA
	(NM_004992)
Pt369	MECP2	c.17_18insG:p.A6fs	Pt369_MECP2_X_153363106_L	GAGGGGGAGGGTAGAGAGGA	Pt369_MECP2_X_153363106_R	AAATTCCGCCCACTAAACCA
	(NM_001110792)
Pt339	MPV17	c.293C>T:p.P98L	MPV17-05_06L	CGCTTGGGAATCTGAGGAAC	MPV17-05_06R0	GGTAGGTGGGGATTTCAGCA
	(NM_002437)	c.376-1G>A
Pt276	MRPS23	c.119C>G:p.P40R	MRPS23_exon2_FW	GCAATGATCTTTCGGTTGCT	MRPS23_exon2_Rv	CTGATGGGCCTTCCTTATCA
	(NM_016070)
Pt057	NDUFA10	c.383_384insTAA:p.S128delinsIS	NDUFA10_exon3_Fw	CCAGTATCCATAGTGAAACAGCA	NDUFA10_exon3_Rv	CCCAGGCATGTAGGTGACTT
	(NM_004544)	c.881T>C:p.L294P	NDUFA10_exon8_Fw	TTACTTCTCTCCCTGGCCTTTG	NDUFA10_exon8_Rv	CTGTGATTGTGCCACTACTTTCC
Pt512	NDUFAF6	c.226T>C:p.S76P	8_96044251_NDUFAF6_L	AGGTGGCATTGGGGTACATT	8_96044251_NDUFAF6_R	GCAGGGAAAAGAAATCACTAGCA
	(NM_152416)	c.805C>G:p.H269D	8_96060775_NDUFAF6_L	ACGCACGTGCTCACATACATT	8_96060775_NDUFAF6_R	AGCCTTGGAAGGCAGAAAGA
Pt598	NDUFAF6	c.206A>T:p.D69V	8_96044231_NDUFAF6_L	AGGTGGCATTGGGGTACATT	8_96044231_NDUFAF6_R	GCAGGGAAAAGAAATCACTAGCA
	(NM_152416)	c.371T>C:p.I124T	8_96047755_NDUFAF6_L	AGGCCATTCTTAGTAGTGAGTGAGG	8_96047755_NDUFAF6_R	GCTGCTGCTAGGCAGAGAGA
Pt101	NDUFAF6	c.371T>C:p.I124T	hC8orf38_exon3_F	CACCGTGCCTGACCAGAAG	hC8orf38_exon3_R	TGCAGGCAAATATGGAAATG
	(NM_152416)	c.805C>G:p.H269D	hC8orf38_exon7_F	TTGTTGCATGTTCCAGGTGT	hC8orf38_exon7_R	GAGCCCACATGAGAAAGCTC
Pt330	NDUFAF6	c.820A>G:p.R274G	hC8orf38_exon8_F	CTAAGCTAGGGGTGCACAGG	hC8orf38_exon8_R	AGCTCACCTGCCTCTGAGAA
	(NM_152416)
Pt067	NDUFB11	c.361G>A:p.E121K	human NDUFB11 LEFT	CAGGGCCATGAAAGAGAAGA	human NDUFB11 RIGHT	GATGGAGGTTGAAGGGGATT
	(NM_001135998)
Pt711	NDUFS4	c.340T>C:p.W114R	5_52942225_NDUFS4_L	TGTTGGACAAAAGGGCGTAA	5_52942225_NDUFS4_R	GCTTTGAGTTCCATAACAGTGCTC
	(NM_002495)
Pt346	POLG2	c.471G>C:p.L157F	POLG2-01L	AGTTGCCCCGTGAAATTGAG	POLG2-01R0	CTCAAGTGGCTACACCACGG
	(NM_007215)
Pt250	QRSL1	c.398G>T:p.G133V	QRSL1-G133V-F	ACAGATGTTGTATTTGGACCAGTT	QRSL1-G133V-R	AAATACAACATCTGTGCTCCCAGA
	(NM_018292)
Pt222	RARS2	c.1321C>T:p.L441F	RARS2_exon16_Fw	TCGACAGGGTTATTCTGAGGA	RARS2_exon16_Fw2	TGGAAAAGCCCAGAAAACAG
	(NM_020320)	c.1306G>T:p.D436Y
Pt652	RRM2B	c.97C>T:p.P33S	8_103244484_RRM2B_L	CCATTGTTGCAGCAGAAAACTT	8_103244484_RRM2B_R	CACAAACTTAGAAATTTGCCCATC
	(NM_015713)
Pt628	SCO2	c.577G>A:p.G193S	SCO2_G577A_T773C_F	GCCCGGCCTAATAAAGCAGT	SCO2_G577A_T773C_R	CTGACATCTGCCCAGACGAG
	(NM_001169109)	c.773T>C:p.M258T
Pt185	SLC25A26	c.305C>T:p.A102V	SAMC-A102V-seq2-F	TTTTTGACATCTTGCAGTAAGC	SAMC-A102V-seq2-R	GGATGAAATCCACAGTGTTCG
	(NM_173471)	c.596C>T:p.P199L	SAMC-P199L-F	ATTGTGCATGTGTGCATCCT	SAMC-P199L-R	GTTGCACAGGCAGCATAAGA
Pt105	SUCLA2	c.1048G>A:p.G350S	SUCLA2_G350S_F	GGCACATCTATAATGACAGATTACACA	SUCLA2_G350S_R	CTACATTGGCCTCGATGGAA
	(NM_003850)
Pt827	TNNI3	c.575G>A:p.R192H	Pt827_TNNI3_19_55663260_L	ACATGGGAGACCCATCTGGT	Pt827_TNNI3_19_55663260_R	AAGTGCATGGGGAAAATTGG
	(NM_000363)
Pt529	TTC37	c.196_197insA:p.A66fs	5_94878926_TTC37_L	CAACATCCTTTGCACCACTTTT	5_94878926_TTC37_R	GCATTTGGTGGAGGTGTCAG
	(NM_014639)	c.1135-1G>T	5_94861378_TTC37_L	AAAGCCTCAAGGGCATGAAC	5_94861378_TTC37_R	AATAAAAAGGTTATGAAGAGTGAAGATGTG
Pt559	TUFM	c.440T>A:p.L147H	TUFM_T440A_F2	CAGGACTCTGAAATCCCCATTC	TUFM_T440A_R2	CGGCTCATGTGGAGTATAGCAC
	(NM_003321)
Pt622	TUFM	c.440T>A:p.L147H	TUFM_T440A_F2	CAGGACTCTGAAATCCCCATTC	TUFM_T440A_R2	CGGCTCATGTGGAGTATAGCAC
	(NM_003321)	c.162delC:p.Y54X	TUFM_162delC_F	CAGACACTCTGCTGGCCTTG	TUFM_162delC_R	CGCGAGTATGACCACAATGG
Pt550	LRPPRC	c.1253A>C:p.N418T	2_44200942_LRPPRC_L	TGGCTCTGGGAACCATTACA	2_44200942_LRPPRC_R	GGAAGATGGCCCAAGTGTCT
	(NM_133259)	c.2741C>A:p.P914Q	2_44153096_LRPPRC_L	GAGCTCTGGGAAGCAACTCC	2_44153096_LRPPRC_R	TTGGAAATTATCGGCGTCTTC
Pt001	PC	c.1822G>A:p.G608R	11_66619913_PC_L	CCAACCCCCACAGATTTTTC	11_66619913_PC_R	ACTCATGGGGGAGACAGGAG
	(NM_022172)	c.2120C>T:p.T707M	11_66618614_PC_L	GAATCAGCTGCCACATCCAC	11_66618614_PC_R	GAAGGAGCCAGGGAAGACTG
Pt712	PNPLA4	c.559C>T:p.R187X	Pt712_PNPLA4_X_7870101_L	GAACTTCCAGTGCTTGGGAAA	Pt712_PNPLA4_X_7870101_R	GCACAGGAACCACTTTGGAA
	(NM_001142389)
Pt634	TAZ	c.36_57del:p.12_19del	X_153640216_TAZ_L	GCTCCCCAGTGACGAGAGA	X_153640216_TAZ_R	CTCGTACAGCACCTCCCTGTT
	(NM_000116)
