# Supplementary material for: A Comprehensive Genomic Analysis Reveals the Genetic Landscape of Mitochondrial Respiratory Chain Complex Deficiencies
Source: PLoS Genet. 2016 Jan 7;12(1):e1005679. doi: 10.1371/journal.pgen.1005679 (PMC4704781; doi:10.1371/journal.pgen.1005679)
Supplement: S8 Table — (XLSX) [file pgen.1005679.s026.xlsx]

## Sheet: Sheet1
S8 Table. List of cDNA cloning primers
name	sequence
ACAD9_F	AGTGGCGGCCGCTCGAGCCACCATGAGCGGCTGCGGGCTCT
ACAD9_R	TAGGCTTACCCTCGAGGCATGTCCTGTCCAGAGGGTGG
BOLA3_F	AGTGGCGGCCGCTCGAGCCACCATGGCTGCATGGAGCCCGGC
BOLA3_R	TAGGCTTACCCTCGAGGCGTTTGGGGACAGAGGTAAATATC
COX10_F	AGTGGCGGCCGCTCGAGCCACCATGGCCGCATCTCCG
COX10_R	TAGGCTTACCCTCGAGGCTGGGAGGGGGCC
KARSmt-res-F	AGTGGCGGCCGCTCGAGCCACCATGTTGACGCAAGCTGCTGTAAGG
KARScyt-res-F	AGTGGCGGCCGCTCGAGCCACCATGGCGGCCGTGCAGGCG
KARS-resV5-R	TAGGCTTACCCTCGAGGACAGAAGTGCCAACTGTTGTGCT
MRPS23_F	AGTGGCGGCCGCTCGAGCCACCATGGCAGGCAGCCGGCTGGAAAC
MRPS23_R	TAGGCTTACCCTCGAGGGGAGGCAAGAGACCTTTCGACTG
NDUFAF6 (C8orf38)_F	AGTGGCGGCCGCTCGAGCCACCATGGCGGCCTCCG
NDUFAF6 (C8orf38)_R	TAGGCTTACCCTCGAGATATGTTTTTCTCCATGACTGAATATACA
TUFM_F	AGTGGCGGCCGCTCGAGCCACCATGACCACAATGGCGGCCGCC
TUFM_R	TAGGCTTACCCTCGAGACCCCATTTGATATTCTTCTCCTCCT
PNPLA4_F	AGTGGCGGCCGCTCGAGCCACCATGAAGCACATCAACCTATCATTTG
PNPLA4_R	TAGGCTTACCCTCGAGTTCAAACCAATTTTCTTTAAGTAAAAAC
